# Supplementary material for: The In Vitro Antioxidant and Immunomodulatory Effects of the Irish Monofloral Ivy and Heather Honey Varieties
Source: Int J Mol Sci. 2025 Apr 11;26(8):3625. doi: 10.3390/ijms26083625 (PMC12027192; doi:10.3390/ijms26083625)
Supplement: Supplementary file 1 [file ijms-26-03625-s001.zip]

Archive with 1 entries (1 files):
- ijms-3564708-supplementary.pdf
